# Supplementary material for: Poikilohydria, polyols, and homeoviscosity: lichen metabolomic remodeling across environmental gradients
Source: Front Plant Sci. 2026 May 4;17:1792494. doi: 10.3389/fpls.2026.1792494 (PMC13180806; doi:10.3389/fpls.2026.1792494)
Supplement: Supplementary file 2 [file Presentation1.zip]

Archive with 1 entries (1 files):
- Supp Fig 1.html
