# Supplementary material for: Poikilohydria, polyols, and homeoviscosity: lichen metabolomic remodeling across environmental gradients
Source: Front Plant Sci. 2026 May 4;17:1792494. doi: 10.3389/fpls.2026.1792494 (PMC13180806; doi:10.3389/fpls.2026.1792494)
Supplement: Supplementary file 3 [file Table1.xlsx]

## Sheet: Table S1
Replica code	Sample name	Region	Season	Bioregion_Moya2024	Bioregion_Rivas2017	Bioregion_EEA2016	Latitude_group	Region_Season	Phorophyte	Altitude (m.a.s.l.)	Distance to the sea (km)	Coordinates	Koppen_Geiger	Climate_similarity_group	SAMPLE CODE 2	Species	Phycobiont species	LEG.
X1a	Sweden (winter) 1a	Sweden	Winter	5c Hemiboreal Baltic, Central European	Temperate (Continental)	Boreal	North	Sweden_Winter	Quercus robur	550	77	59.83194 N 17.59083E	Dfb	G1 Cold continental winter (Dfb-winter)	9	Ramalina farinacea	Trebouxia jamesii	Martin Westberg
X1b	Sweden (winter) 1b	Sweden	Winter	5c Hemiboreal Baltic, Central European	Temperate (Continental)	Boreal	North	Sweden_Winter	Quercus robur	550	77	59.83194 N 17.59083E	Dfb	G1 Cold continental winter (Dfb-winter)	9	Ramalina farinacea	Trebouxia jamesii	Martin Westberg
X1c	Sweden (winter) 2a	Sweden	Winter	5c Hemiboreal Baltic, Central European	Temperate (Continental)	Boreal	North	Sweden_Winter	Quercus robur	550	77	59.83194 N 17.59083E	Dfb	G1 Cold continental winter (Dfb-winter)	10	Ramalina farinacea	Trebouxia jamesii	Martin Westberg
X1d	Sweden (winter) 2b	Sweden	Winter	5c Hemiboreal Baltic, Central European	Temperate (Continental)	Boreal	North	Sweden_Winter	Quercus robur	550	77	59.83194 N 17.59083E	Dfb	G1 Cold continental winter (Dfb-winter)	10	Ramalina farinacea	Trebouxia jamesii	Martin Westberg
X1e	Sweden (winter) 3a	Sweden	Winter	5c Hemiboreal Baltic, Central European	Temperate (Continental)	Boreal	North	Sweden_Winter	Quercus robur	550	77	59.83194 N 17.59083E	Dfb	G1 Cold continental winter (Dfb-winter)	11	Ramalina farinacea	Trebouxia jamesii	Martin Westberg
X1f	Sweden (winter) 3b	Sweden	Winter	5c Hemiboreal Baltic, Central European	Temperate (Continental)	Boreal	North	Sweden_Winter	Quercus robur	550	77	59.83194 N 17.59083E	Dfb	G1 Cold continental winter (Dfb-winter)	11	Ramalina farinacea	Trebouxia jamesii	Martin Westberg
X1g	Sweden (winter) 4a	Sweden	Winter	5c Hemiboreal Baltic, Central European	Temperate (Continental)	Boreal	North	Sweden_Winter	Quercus robur	550	77	59.83194 N 17.59083E	Dfb	G1 Cold continental winter (Dfb-winter)	12	Ramalina farinacea	Trebouxia jamesii	Martin Westberg
X1h	Sweden (winter) 4b	Sweden	Winter	5c Hemiboreal Baltic, Central European	Temperate (Continental)	Boreal	North	Sweden_Winter	Quercus robur	550	77	59.83194 N 17.59083E	Dfb	G1 Cold continental winter (Dfb-winter)	12	Ramalina farinacea	Trebouxia jamesii	Martin Westberg
X1i	Sweden (winter) 5a	Sweden	Winter	5c Hemiboreal Baltic, Central European	Temperate (Continental)	Boreal	North	Sweden_Winter	Quercus robur	550	77	59.83194 N 17.59083E	Dfb	G1 Cold continental winter (Dfb-winter)	13	Ramalina farinacea	Trebouxia jamesii	Martin Westberg
X1j	Sweden (winter) 5b	Sweden	Winter	5c Hemiboreal Baltic, Central European	Temperate (Continental)	Boreal	North	Sweden_Winter	Quercus robur	550	77	59.83194 N 17.59083E	Dfb	G1 Cold continental winter (Dfb-winter)	13	Ramalina farinacea	Trebouxia jamesii	Martin Westberg
X1k	Sweden (winter) 6a	Sweden	Winter	5c Hemiboreal Baltic, Central European	Temperate (Continental)	Boreal	North	Sweden_Winter	Quercus robur	550	77	59.83194 N 17.59083E	Dfb	G1 Cold continental winter (Dfb-winter)	14	Ramalina farinacea	Trebouxia jamesii	Martin Westberg
X1l	Sweden (winter) 6b	Sweden	Winter	5c Hemiboreal Baltic, Central European	Temperate (Continental)	Boreal	North	Sweden_Winter	Quercus robur	550	77	59.83194 N 17.59083E	Dfb	G1 Cold continental winter (Dfb-winter)	14	Ramalina farinacea	Trebouxia jamesii	Martin Westberg
X2a	Sweden (summer) 1a	Sweden	Summer	5c Hemiboreal Baltic, Central European	Temperate (Continental)	Boreal	North	Sweden_Summer	Quercus robur	550	77	59.83194 N 17.59083E	Dfb	G2 Warm continental summer (Dfb-summer)	104	Ramalina farinacea	Trebouxia jamesii	Martin Westberg
X2b	Sweden (summer) 1b	Sweden	Summer	5c Hemiboreal Baltic, Central European	Temperate (Continental)	Boreal	North	Sweden_Summer	Quercus robur	550	77	59.83194 N 17.59083E	Dfb	G2 Warm continental summer (Dfb-summer)	104	Ramalina farinacea	Trebouxia jamesii	Martin Westberg
X2c	Sweden (summer) 2a	Sweden	Summer	5c Hemiboreal Baltic, Central European	Temperate (Continental)	Boreal	North	Sweden_Summer	Quercus robur	550	77	59.83194 N 17.59083E	Dfb	G2 Warm continental summer (Dfb-summer)	105	Ramalina farinacea	Trebouxia jamesii	Martin Westberg
X2d	Sweden (summer) 2b	Sweden	Summer	5c Hemiboreal Baltic, Central European	Temperate (Continental)	Boreal	North	Sweden_Summer	Quercus robur	550	77	59.83194 N 17.59083E	Dfb	G2 Warm continental summer (Dfb-summer)	105	Ramalina farinacea	Trebouxia jamesii	Martin Westberg
X2e	Sweden (summer) 3a	Sweden	Summer	5c Hemiboreal Baltic, Central European	Temperate (Continental)	Boreal	North	Sweden_Summer	Quercus robur	550	77	59.83194 N 17.59083E	Dfb	G2 Warm continental summer (Dfb-summer)	106	Ramalina farinacea	Trebouxia jamesii	Martin Westberg
X2f	Sweden (summer) 3b	Sweden	Summer	5c Hemiboreal Baltic, Central European	Temperate (Continental)	Boreal	North	Sweden_Summer	Quercus robur	550	77	59.83194 N 17.59083E	Dfb	G2 Warm continental summer (Dfb-summer)	106	Ramalina farinacea	Trebouxia jamesii	Martin Westberg
X2g	Sweden (summer) 4a	Sweden	Summer	5c Hemiboreal Baltic, Central European	Temperate (Continental)	Boreal	North	Sweden_Summer	Quercus robur	550	77	59.83194 N 17.59083E	Dfb	G2 Warm continental summer (Dfb-summer)	107	Ramalina farinacea	Trebouxia jamesii	Martin Westberg
X2h	Sweden (summer) 4b	Sweden	Summer	5c Hemiboreal Baltic, Central European	Temperate (Continental)	Boreal	North	Sweden_Summer	Quercus robur	550	77	59.83194 N 17.59083E	Dfb	G2 Warm continental summer (Dfb-summer)	107	Ramalina farinacea	Trebouxia jamesii	Martin Westberg
X2i	Sweden (summer) 5a	Sweden	Summer	5c Hemiboreal Baltic, Central European	Temperate (Continental)	Boreal	North	Sweden_Summer	Quercus robur	550	77	59.83194 N 17.59083E	Dfb	G2 Warm continental summer (Dfb-summer)	108	Ramalina farinacea	Trebouxia jamesii	Martin Westberg
X2j	Sweden (summer) 5b	Sweden	Summer	5c Hemiboreal Baltic, Central European	Temperate (Continental)	Boreal	North	Sweden_Summer	Quercus robur	550	77	59.83194 N 17.59083E	Dfb	G2 Warm continental summer (Dfb-summer)	108	Ramalina farinacea	Trebouxia jamesii	Martin Westberg
X2k	Sweden (summer) 6a	Sweden	Summer	5c Hemiboreal Baltic, Central European	Temperate (Continental)	Boreal	North	Sweden_Summer	Quercus robur	550	77	59.83194 N 17.59083E	Dfb	G2 Warm continental summer (Dfb-summer)	109	Ramalina farinacea	Trebouxia jamesii	Martin Westberg
X2l	Sweden (summer) 6b	Sweden	Summer	5c Hemiboreal Baltic, Central European	Temperate (Continental)	Boreal	North	Sweden_Summer	Quercus robur	550	77	59.83194 N 17.59083E	Dfb	G2 Warm continental summer (Dfb-summer)	109	Ramalina farinacea	Trebouxia jamesii	Martin Westberg
X3a	Spain (winter) 1a	Spain	Winter	18b Oroiberian, Mediterranean Central Iberian	Mediterranean (Pluviseasonal-Oceanic)	Mediterranean	South	Spain_Winter	Pinus sylvestris	1200	58	39° 57' 29.1"N, 0° 46' 45.9"W	Csb	G5 Mediterranean cool-wet winter (Csb-winter)	44	Ramalina pollinaria	Trebouxia jamesii	Patricia Moya & Salvador Chiva
X3b	Spain (winter) 1b	Spain	Winter	18b Oroiberian, Mediterranean Central Iberian	Mediterranean (Pluviseasonal-Oceanic)	Mediterranean	South	Spain_Winter	Pinus sylvestris	1200	58	39° 57' 29.1"N, 0° 46' 45.9"W	Csb	G5 Mediterranean cool-wet winter (Csb-winter)	44	Ramalina pollinaria	Trebouxia jamesii	Patricia Moya & Salvador Chiva
X3c	Spain (winter) 2a	Spain	Winter	18b Oroiberian, Mediterranean Central Iberian	Mediterranean (Pluviseasonal-Oceanic)	Mediterranean	South	Spain_Winter	Pinus sylvestris	1200	58	39° 57' 29.1"N, 0° 46' 45.9"W	Csb	G5 Mediterranean cool-wet winter (Csb-winter)	45	Ramalina farinacea	Trebouxia jamesii	Patricia Moya & Salvador Chiva
X3d	Spain (winter) 2b	Spain	Winter	18b Oroiberian, Mediterranean Central Iberian	Mediterranean (Pluviseasonal-Oceanic)	Mediterranean	South	Spain_Winter	Pinus sylvestris	1200	58	39° 57' 29.1"N, 0° 46' 45.9"W	Csb	G5 Mediterranean cool-wet winter (Csb-winter)	45	Ramalina farinacea	Trebouxia jamesii	Patricia Moya & Salvador Chiva
X3e	Spain (winter) 3a	Spain	Winter	18b Oroiberian, Mediterranean Central Iberian	Mediterranean (Pluviseasonal-Oceanic)	Mediterranean	South	Spain_Winter	Pinus sylvestris	1200	58	39° 57' 29.1"N, 0° 46' 45.9"W	Csb	G5 Mediterranean cool-wet winter (Csb-winter)	46	Ramalina farinacea	Trebouxia jamesii	Patricia Moya & Salvador Chiva
X3f	Spain (winter) 3b	Spain	Winter	18b Oroiberian, Mediterranean Central Iberian	Mediterranean (Pluviseasonal-Oceanic)	Mediterranean	South	Spain_Winter	Pinus sylvestris	1200	58	39° 57' 29.1"N, 0° 46' 45.9"W	Csb	G5 Mediterranean cool-wet winter (Csb-winter)	46	Ramalina farinacea	Trebouxia jamesii	Patricia Moya & Salvador Chiva
X3g	Spain (winter) 4a	Spain	Winter	18b Oroiberian, Mediterranean Central Iberian	Mediterranean (Pluviseasonal-Oceanic)	Mediterranean	South	Spain_Winter	Pinus sylvestris	1200	58	39° 57' 29.1"N, 0° 46' 45.9"W	Csb	G5 Mediterranean cool-wet winter (Csb-winter)	47	Ramalina farinacea	Trebouxia jamesii	Patricia Moya & Salvador Chiva
X3h	Spain (winter) 4b	Spain	Winter	18b Oroiberian, Mediterranean Central Iberian	Mediterranean (Pluviseasonal-Oceanic)	Mediterranean	South	Spain_Winter	Pinus sylvestris	1200	58	39° 57' 29.1"N, 0° 46' 45.9"W	Csb	G5 Mediterranean cool-wet winter (Csb-winter)	47	Ramalina farinacea	Trebouxia jamesii	Patricia Moya & Salvador Chiva
X3i	Spain (winter) 5a	Spain	Winter	18b Oroiberian, Mediterranean Central Iberian	Mediterranean (Pluviseasonal-Oceanic)	Mediterranean	South	Spain_Winter	Pinus sylvestris	1200	58	39° 57' 29.1"N, 0° 46' 45.9"W	Csb	G5 Mediterranean cool-wet winter (Csb-winter)	48	Ramalina farinacea	Trebouxia jamesii	Patricia Moya & Salvador Chiva
X3j	Spain (winter) 5b	Spain	Winter	18b Oroiberian, Mediterranean Central Iberian	Mediterranean (Pluviseasonal-Oceanic)	Mediterranean	South	Spain_Winter	Pinus sylvestris	1200	58	39° 57' 29.1"N, 0° 46' 45.9"W	Csb	G5 Mediterranean cool-wet winter (Csb-winter)	48	Ramalina farinacea	Trebouxia jamesii	Patricia Moya & Salvador Chiva
X3k	Spain (winter) 6a	Spain	Winter	18b Oroiberian, Mediterranean Central Iberian	Mediterranean (Pluviseasonal-Oceanic)	Mediterranean	South	Spain_Winter	Pinus sylvestris	1200	58	39° 57' 29.1"N, 0° 46' 45.9"W	Csb	G5 Mediterranean cool-wet winter (Csb-winter)	49	Ramalina farinacea	Trebouxia jamesii	Patricia Moya & Salvador Chiva
X3l	Spain (winter) 6b	Spain	Winter	18b Oroiberian, Mediterranean Central Iberian	Mediterranean (Pluviseasonal-Oceanic)	Mediterranean	South	Spain_Winter	Pinus sylvestris	1200	58	39° 57' 29.1"N, 0° 46' 45.9"W	Csb	G5 Mediterranean cool-wet winter (Csb-winter)	49	Ramalina farinacea	Trebouxia jamesii	Patricia Moya & Salvador Chiva
X4a	Spain (summer) 1a	Spain	Summer	18b Oroiberian, Mediterranean Central Iberian	Mediterranean (Pluviseasonal-Oceanic)	Mediterranean	South	Spain_Summer	Pinus sylvestris	1200	58	39° 57' 29.1"N, 0° 46' 45.9"W	Csb	G4 Mediterranean dry-summer (Csb-summer)	125	Ramalina farinacea	Trebouxia jamesii	Patricia Moya & Salvador Chiva
X4b	Spain (summer) 1b	Spain	Summer	18b Oroiberian, Mediterranean Central Iberian	Mediterranean (Pluviseasonal-Oceanic)	Mediterranean	South	Spain_Summer	Pinus sylvestris	1200	58	39° 57' 29.1"N, 0° 46' 45.9"W	Csb	G4 Mediterranean dry-summer (Csb-summer)	125	Ramalina farinacea	Trebouxia jamesii	Patricia Moya & Salvador Chiva
X4c	Spain (summer) 2a	Spain	Summer	18b Oroiberian, Mediterranean Central Iberian	Mediterranean (Pluviseasonal-Oceanic)	Mediterranean	South	Spain_Summer	Pinus sylvestris	1200	58	39° 57' 29.1"N, 0° 46' 45.9"W	Csb	G4 Mediterranean dry-summer (Csb-summer)	126	Ramalina farinacea	Trebouxia jamesii	Patricia Moya & Salvador Chiva
X4d	Spain (summer) 2b	Spain	Summer	18b Oroiberian, Mediterranean Central Iberian	Mediterranean (Pluviseasonal-Oceanic)	Mediterranean	South	Spain_Summer	Pinus sylvestris	1200	58	39° 57' 29.1"N, 0° 46' 45.9"W	Csb	G4 Mediterranean dry-summer (Csb-summer)	126	Ramalina farinacea	Trebouxia jamesii	Patricia Moya & Salvador Chiva
X4e	Spain (summer) 3a	Spain	Summer	18b Oroiberian, Mediterranean Central Iberian	Mediterranean (Pluviseasonal-Oceanic)	Mediterranean	South	Spain_Summer	Pinus sylvestris	1200	58	39° 57' 29.1"N, 0° 46' 45.9"W	Csb	G4 Mediterranean dry-summer (Csb-summer)	127	Ramalina sp.	Trebouxia jamesii	Patricia Moya & Salvador Chiva
X4f	Spain (summer) 3b	Spain	Summer	18b Oroiberian, Mediterranean Central Iberian	Mediterranean (Pluviseasonal-Oceanic)	Mediterranean	South	Spain_Summer	Pinus sylvestris	1200	58	39° 57' 29.1"N, 0° 46' 45.9"W	Csb	G4 Mediterranean dry-summer (Csb-summer)	127	Ramalina sp.	Trebouxia jamesii	Patricia Moya & Salvador Chiva
X4g	Spain (summer) 4a	Spain	Summer	18b Oroiberian, Mediterranean Central Iberian	Mediterranean (Pluviseasonal-Oceanic)	Mediterranean	South	Spain_Summer	Pinus sylvestris	1200	58	39° 57' 29.1"N, 0° 46' 45.9"W	Csb	G4 Mediterranean dry-summer (Csb-summer)	128	Ramalina farinacea	Trebouxia jamesii	Patricia Moya & Salvador Chiva
X4h	Spain (summer) 4b	Spain	Summer	18b Oroiberian, Mediterranean Central Iberian	Mediterranean (Pluviseasonal-Oceanic)	Mediterranean	South	Spain_Summer	Pinus sylvestris	1200	58	39° 57' 29.1"N, 0° 46' 45.9"W	Csb	G4 Mediterranean dry-summer (Csb-summer)	128	Ramalina farinacea	Trebouxia jamesii	Patricia Moya & Salvador Chiva
X4i	Spain (summer) 5a	Spain	Summer	18b Oroiberian, Mediterranean Central Iberian	Mediterranean (Pluviseasonal-Oceanic)	Mediterranean	South	Spain_Summer	Pinus sylvestris	1200	58	39° 57' 29.1"N, 0° 46' 45.9"W	Csb	G4 Mediterranean dry-summer (Csb-summer)	129	Ramalina farinacea	Trebouxia jamesii	Patricia Moya & Salvador Chiva
X4j	Spain (summer) 5b	Spain	Summer	18b Oroiberian, Mediterranean Central Iberian	Mediterranean (Pluviseasonal-Oceanic)	Mediterranean	South	Spain_Summer	Pinus sylvestris	1200	58	39° 57' 29.1"N, 0° 46' 45.9"W	Csb	G4 Mediterranean dry-summer (Csb-summer)	129	Ramalina farinacea	Trebouxia jamesii	Patricia Moya & Salvador Chiva
X4k	Spain (summer) 6a	Spain	Summer	18b Oroiberian, Mediterranean Central Iberian	Mediterranean (Pluviseasonal-Oceanic)	Mediterranean	South	Spain_Summer	Pinus sylvestris	1200	58	39° 57' 29.1"N, 0° 46' 45.9"W	Csb	G4 Mediterranean dry-summer (Csb-summer)	130	Ramalina sp.	Trebouxia jamesii	Patricia Moya & Salvador Chiva
X4l	Spain (summer) 6b	Spain	Summer	18b Oroiberian, Mediterranean Central Iberian	Mediterranean (Pluviseasonal-Oceanic)	Mediterranean	South	Spain_Summer	Pinus sylvestris	1200	58	39° 57' 29.1"N, 0° 46' 45.9"W	Csb	G4 Mediterranean dry-summer (Csb-summer)	130	Ramalina sp.	Trebouxia jamesii	Patricia Moya & Salvador Chiva
X6a	Czech R. (winter) 1a	Czech R.	Winter	5b Middle European, Central European	Temperate (Oceanic)	Continental	Central	Czech R._Winter	Prunus spinosa	365	480	49° 39' 52.4"N, 13° 18' 54.4"E	Cfb	G3 Oceanic-mild & wet (Cfb)	60	Ramalina sp.	Trebouxia jamesii	Ondřej Peksa
X6b	Czech R. (winter) 1b	Czech R.	Winter	5b Middle European, Central European	Temperate (Oceanic)	Continental	Central	Czech R._Winter	Prunus spinosa	365	480	49° 39' 52.4"N, 13° 18' 54.4"E	Cfb	G3 Oceanic-mild & wet (Cfb)	60	Ramalina sp.	Trebouxia jamesii	Ondřej Peksa
X6c	Czech R. (winter) 2a	Czech R.	Winter	5b Middle European, Central European	Temperate (Oceanic)	Continental	Central	Czech R._Winter	Prunus spinosa	365	480	49° 39' 52.4"N, 13° 18' 54.4"E	Cfb	G3 Oceanic-mild & wet (Cfb)	61	Ramalina farinacea	Trebouxia jamesii	Ondřej Peksa
X6d	Czech R. (winter) 2b	Czech R.	Winter	5b Middle European, Central European	Temperate (Oceanic)	Continental	Central	Czech R._Winter	Prunus spinosa	365	480	49° 39' 52.4"N, 13° 18' 54.4"E	Cfb	G3 Oceanic-mild & wet (Cfb)	61	Ramalina farinacea	Trebouxia jamesii	Ondřej Peksa
X6e	Czech R. (winter) 3a	Czech R.	Winter	5b Middle European, Central European	Temperate (Oceanic)	Continental	Central	Czech R._Winter	Prunus spinosa	365	480	49° 39' 52.4"N, 13° 18' 54.4"E	Cfb	G3 Oceanic-mild & wet (Cfb)	62	Ramalina subfarinacea	Trebouxia jamesii	Ondřej Peksa
X6f	Czech R. (winter) 3b	Czech R.	Winter	5b Middle European, Central European	Temperate (Oceanic)	Continental	Central	Czech R._Winter	Prunus spinosa	365	480	49° 39' 52.4"N, 13° 18' 54.4"E	Cfb	G3 Oceanic-mild & wet (Cfb)	62	Ramalina subfarinacea	Trebouxia jamesii	Ondřej Peksa
X6g	Czech R. (winter) 4a	Czech R.	Winter	5b Middle European, Central European	Temperate (Oceanic)	Continental	Central	Czech R._Winter	Prunus spinosa	365	480	49° 39' 52.4"N, 13° 18' 54.4"E	Cfb	G3 Oceanic-mild & wet (Cfb)	63	Ramalina farinacea	Trebouxia jamesii	Ondřej Peksa
X6h	Czech R. (winter) 4b	Czech R.	Winter	5b Middle European, Central European	Temperate (Oceanic)	Continental	Central	Czech R._Winter	Prunus spinosa	365	480	49° 39' 52.4"N, 13° 18' 54.4"E	Cfb	G3 Oceanic-mild & wet (Cfb)	63	Ramalina farinacea	Trebouxia jamesii	Ondřej Peksa
X6i	Czech R. (winter) 5a	Czech R.	Winter	5b Middle European, Central European	Temperate (Oceanic)	Continental	Central	Czech R._Winter	Prunus spinosa	365	480	49° 39' 52.4"N, 13° 18' 54.4"E	Cfb	G3 Oceanic-mild & wet (Cfb)	64	Ramalina farinacea	Trebouxia jamesii	Ondřej Peksa
X6j	Czech R. (winter) 5b	Czech R.	Winter	5b Middle European, Central European	Temperate (Oceanic)	Continental	Central	Czech R._Winter	Prunus spinosa	365	480	49° 39' 52.4"N, 13° 18' 54.4"E	Cfb	G3 Oceanic-mild & wet (Cfb)	64	Ramalina farinacea	Trebouxia jamesii	Ondřej Peksa
X6k	Czech R. (winter) 6a	Czech R.	Winter	5b Middle European, Central European	Temperate (Oceanic)	Continental	Central	Czech R._Winter	Prunus spinosa	365	480	49° 39' 52.4"N, 13° 18' 54.4"E	Cfb	G3 Oceanic-mild & wet (Cfb)	65	Ramalina farinacea	Trebouxia jamesii	Ondřej Peksa
X6l	Czech R. (winter) 6b	Czech R.	Winter	5b Middle European, Central European	Temperate (Oceanic)	Continental	Central	Czech R._Winter	Prunus spinosa	365	480	49° 39' 52.4"N, 13° 18' 54.4"E	Cfb	G3 Oceanic-mild & wet (Cfb)	65	Ramalina farinacea	Trebouxia jamesii	Ondřej Peksa
X7a	Czech R. (summer) 1a	Czech R.	Summer	5b Middle European, Central European	Temperate (Oceanic)	Continental	Central	Czech R._Summer	Prunus spinosa	365	480	49° 39' 52.4"N, 13° 18' 54.4"E	Cfb	G3 Oceanic-mild & wet (Cfb)	116	Ramalina farinacea	Trebouxia jamesii	Ondřej Peksa
X7b	Czech R. (summer) 1b	Czech R.	Summer	5b Middle European, Central European	Temperate (Oceanic)	Continental	Central	Czech R._Summer	Prunus spinosa	365	480	49° 39' 52.4"N, 13° 18' 54.4"E	Cfb	G3 Oceanic-mild & wet (Cfb)	116	Ramalina farinacea	Trebouxia jamesii	Ondřej Peksa
X7c	Czech R. (summer) 2a	Czech R.	Summer	5b Middle European, Central European	Temperate (Oceanic)	Continental	Central	Czech R._Summer	Prunus spinosa	365	480	49° 39' 52.4"N, 13° 18' 54.4"E	Cfb	G3 Oceanic-mild & wet (Cfb)	117	Ramalina farinacea	Trebouxia jamesii	Ondřej Peksa
X7d	Czech R. (summer) 2b	Czech R.	Summer	5b Middle European, Central European	Temperate (Oceanic)	Continental	Central	Czech R._Summer	Prunus spinosa	365	480	49° 39' 52.4"N, 13° 18' 54.4"E	Cfb	G3 Oceanic-mild & wet (Cfb)	117	Ramalina farinacea	Trebouxia jamesii	Ondřej Peksa
X7e	Czech R. (summer) 3a	Czech R.	Summer	5b Middle European, Central European	Temperate (Oceanic)	Continental	Central	Czech R._Summer	Prunus spinosa	365	480	49° 39' 52.4"N, 13° 18' 54.4"E	Cfb	G3 Oceanic-mild & wet (Cfb)	118	Ramalina farinacea	Trebouxia jamesii	Ondřej Peksa
X7f	Czech R. (summer) 3b	Czech R.	Summer	5b Middle European, Central European	Temperate (Oceanic)	Continental	Central	Czech R._Summer	Prunus spinosa	365	480	49° 39' 52.4"N, 13° 18' 54.4"E	Cfb	G3 Oceanic-mild & wet (Cfb)	118	Ramalina farinacea	Trebouxia jamesii	Ondřej Peksa
X7g	Czech R. (summer) 4a	Czech R.	Summer	5b Middle European, Central European	Temperate (Oceanic)	Continental	Central	Czech R._Summer	Prunus spinosa	365	480	49° 39' 52.4"N, 13° 18' 54.4"E	Cfb	G3 Oceanic-mild & wet (Cfb)	119	Ramalina farinacea	Trebouxia jamesii	Ondřej Peksa
X7h	Czech R. (summer) 4b	Czech R.	Summer	5b Middle European, Central European	Temperate (Oceanic)	Continental	Central	Czech R._Summer	Prunus spinosa	365	480	49° 39' 52.4"N, 13° 18' 54.4"E	Cfb	G3 Oceanic-mild & wet (Cfb)	119	Ramalina farinacea	Trebouxia jamesii	Ondřej Peksa
X7i	Czech R. (summer) 5a	Czech R.	Summer	5b Middle European, Central European	Temperate (Oceanic)	Continental	Central	Czech R._Summer	Prunus spinosa	365	480	49° 39' 52.4"N, 13° 18' 54.4"E	Cfb	G3 Oceanic-mild & wet (Cfb)	120	Ramalina farinacea	Trebouxia jamesii	Ondřej Peksa
X7j	Czech R. (summer) 5b	Czech R.	Summer	5b Middle European, Central European	Temperate (Oceanic)	Continental	Central	Czech R._Summer	Prunus spinosa	365	480	49° 39' 52.4"N, 13° 18' 54.4"E	Cfb	G3 Oceanic-mild & wet (Cfb)	120	Ramalina farinacea	Trebouxia jamesii	Ondřej Peksa
X7k	Czech R. (summer) 6a	Czech R.	Summer	5b Middle European, Central European	Temperate (Oceanic)	Continental	Central	Czech R._Summer	Prunus spinosa	365	480	49° 39' 52.4"N, 13° 18' 54.4"E	Cfb	G3 Oceanic-mild & wet (Cfb)	121	Ramalina farinacea	Trebouxia jamesii	Ondřej Peksa
X7l	Czech R. (summer) 6b	Czech R.	Summer	5b Middle European, Central European	Temperate (Oceanic)	Continental	Central	Czech R._Summer	Prunus spinosa	365	480	49° 39' 52.4"N, 13° 18' 54.4"E	Cfb	G3 Oceanic-mild & wet (Cfb)	121	Ramalina farinacea	Trebouxia jamesii	Ondřej Peksa
X8a	Norway (winter) 1a	Norway	Winter	5a Subatlantic, Central European	Temperate (Oceanic)	Boreal	North	Norway_Winter	Sorbus meinichii	188	4	60° 23' 44.1"N, 5° 23' 4.4"E	Cfb	G3 Oceanic-mild & wet (Cfb)	1	Ramalina farinacea	Trebouxia jamesii	Tor Tonsberg
X8b	Norway (winter) 1b	Norway	Winter	5a Subatlantic, Central European	Temperate (Oceanic)	Boreal	North	Norway_Winter	Sorbus meinichii	188	4	60° 23' 44.1"N, 5° 23' 4.4"E	Cfb	G3 Oceanic-mild & wet (Cfb)	1	Ramalina farinacea	Trebouxia jamesii	Tor Tonsberg
X8c	Norway (winter) 2a	Norway	Winter	5a Subatlantic, Central European	Temperate (Oceanic)	Boreal	North	Norway_Winter	Sorbus meinichii	188	4	60° 23' 44.1"N, 5° 23' 4.4"E	Cfb	G3 Oceanic-mild & wet (Cfb)	2	Ramalina farinacea	Trebouxia jamesii	Tor Tonsberg
X8d	Norway (winter) 2b	Norway	Winter	5a Subatlantic, Central European	Temperate (Oceanic)	Boreal	North	Norway_Winter	Sorbus meinichii	188	4	60° 23' 44.1"N, 5° 23' 4.4"E	Cfb	G3 Oceanic-mild & wet (Cfb)	2	Ramalina farinacea	Trebouxia jamesii	Tor Tonsberg
X8e	Norway (winter) 3a	Norway	Winter	5a Subatlantic, Central European	Temperate (Oceanic)	Boreal	North	Norway_Winter	Sorbus meinichii	188	4	60° 23' 44.1"N, 5° 23' 4.4"E	Cfb	G3 Oceanic-mild & wet (Cfb)	3	Ramalina farinacea	Trebouxia jamesii	Tor Tonsberg
X8f	Norway (winter) 3b	Norway	Winter	5a Subatlantic, Central European	Temperate (Oceanic)	Boreal	North	Norway_Winter	Sorbus meinichii	188	4	60° 23' 44.1"N, 5° 23' 4.4"E	Cfb	G3 Oceanic-mild & wet (Cfb)	3	Ramalina farinacea	Trebouxia jamesii	Tor Tonsberg
X8g	Norway (winter) 4a	Norway	Winter	5a Subatlantic, Central European	Temperate (Oceanic)	Boreal	North	Norway_Winter	Sorbus hybrida	188	4	60° 23' 44.1"N, 5° 23' 4.4"E	Cfb	G3 Oceanic-mild & wet (Cfb)	4	Ramalina farinacea	Trebouxia jamesii	Tor Tonsberg
X8h	Norway (winter) 4b	Norway	Winter	5a Subatlantic, Central European	Temperate (Oceanic)	Boreal	North	Norway_Winter	Sorbus hybrida	188	4	60° 23' 44.1"N, 5° 23' 4.4"E	Cfb	G3 Oceanic-mild & wet (Cfb)	4	Ramalina farinacea	Trebouxia jamesii	Tor Tonsberg
X8i	Norway (winter) 5a	Norway	Winter	5a Subatlantic, Central European	Temperate (Oceanic)	Boreal	North	Norway_Winter	Sorbus hybrida	188	4	60° 23' 44.1"N, 5° 23' 4.4"E	Cfb	G3 Oceanic-mild & wet (Cfb)	5	Ramalina farinacea	Trebouxia jamesii	Tor Tonsberg
X8j	Norway (winter) 5b	Norway	Winter	5a Subatlantic, Central European	Temperate (Oceanic)	Boreal	North	Norway_Winter	Sorbus hybrida	188	4	60° 23' 44.1"N, 5° 23' 4.4"E	Cfb	G3 Oceanic-mild & wet (Cfb)	5	Ramalina farinacea	Trebouxia jamesii	Tor Tonsberg
X8k	Norway (winter) 6a	Norway	Winter	5a Subatlantic, Central European	Temperate (Oceanic)	Boreal	North	Norway_Winter	Sorbus hybrida	188	4	60° 23' 44.1"N, 5° 23' 4.4"E	Cfb	G3 Oceanic-mild & wet (Cfb)	6	Ramalina sp.	Trebouxia jamesii	Tor Tonsberg
X8l	Norway (winter) 6b	Norway	Winter	5a Subatlantic, Central European	Temperate (Oceanic)	Boreal	North	Norway_Winter	Sorbus hybrida	188	4	60° 23' 44.1"N, 5° 23' 4.4"E	Cfb	G3 Oceanic-mild & wet (Cfb)	6	Ramalina sp.	Trebouxia jamesii	Tor Tonsberg
X9a	Norway (summer) 1a	Norway	Summer	5a Subatlantic, Central European	Temperate (Oceanic)	Boreal	North	Norway_Summer	Sorbus meinichii	188	4	60° 23' 44.1"N, 5° 23' 4.4"E	Cfb	G3 Oceanic-mild & wet (Cfb)	135	Ramalina farinacea	Trebouxia jamesii	Tor Tonsberg
X9b	Norway (summer) 1b	Norway	Summer	5a Subatlantic, Central European	Temperate (Oceanic)	Boreal	North	Norway_Summer	Sorbus meinichii	188	4	60° 23' 44.1"N, 5° 23' 4.4"E	Cfb	G3 Oceanic-mild & wet (Cfb)	135	Ramalina farinacea	Trebouxia jamesii	Tor Tonsberg
X9c	Norway (summer) 2a	Norway	Summer	5a Subatlantic, Central European	Temperate (Oceanic)	Boreal	North	Norway_Summer	Sorbus subarranensis	188	4	60° 23' 44.1"N, 5° 23' 4.4"E	Cfb	G3 Oceanic-mild & wet (Cfb)	136	Ramalina farinacea	Trebouxia jamesii	Tor Tonsberg
X9d	Norway (summer) 2b	Norway	Summer	5a Subatlantic, Central European	Temperate (Oceanic)	Boreal	North	Norway_Summer	Sorbus subarranensis	188	4	60° 23' 44.1"N, 5° 23' 4.4"E	Cfb	G3 Oceanic-mild & wet (Cfb)	136	Ramalina farinacea	Trebouxia jamesii	Tor Tonsberg
X9e	Norway (summer) 3a	Norway	Summer	5a Subatlantic, Central European	Temperate (Oceanic)	Boreal	North	Norway_Summer	Sorbus subarranensis	188	4	60° 23' 44.1"N, 5° 23' 4.4"E	Cfb	G3 Oceanic-mild & wet (Cfb)	137	Ramalina farinacea	Trebouxia jamesii	Tor Tonsberg
X9f	Norway (summer) 3b	Norway	Summer	5a Subatlantic, Central European	Temperate (Oceanic)	Boreal	North	Norway_Summer	Sorbus subarranensis	188	4	60° 23' 44.1"N, 5° 23' 4.4"E	Cfb	G3 Oceanic-mild & wet (Cfb)	137	Ramalina farinacea	Trebouxia jamesii	Tor Tonsberg
X9g	Norway (summer) 4a	Norway	Summer	5a Subatlantic, Central European	Temperate (Oceanic)	Boreal	North	Norway_Summer	Sorbus subarranensis	188	4	60° 23' 44.1"N, 5° 23' 4.4"E	Cfb	G3 Oceanic-mild & wet (Cfb)	138	Ramalina farinacea	Trebouxia jamesii	Tor Tonsberg
X9h	Norway (summer) 4b	Norway	Summer	5a Subatlantic, Central European	Temperate (Oceanic)	Boreal	North	Norway_Summer	Sorbus subarranensis	188	4	60° 23' 44.1"N, 5° 23' 4.4"E	Cfb	G3 Oceanic-mild & wet (Cfb)	138	Ramalina farinacea	Trebouxia jamesii	Tor Tonsberg
X9i	Norway (summer) 5a	Norway	Summer	5a Subatlantic, Central European	Temperate (Oceanic)	Boreal	North	Norway_Summer	Sorbus meinichii	188	4	60° 23' 44.1"N, 5° 23' 4.4"E	Cfb	G3 Oceanic-mild & wet (Cfb)	139	Ramalina farinacea	Trebouxia jamesii	Tor Tonsberg
X9j	Norway (summer) 5b	Norway	Summer	5a Subatlantic, Central European	Temperate (Oceanic)	Boreal	North	Norway_Summer	Sorbus meinichii	188	4	60° 23' 44.1"N, 5° 23' 4.4"E	Cfb	G3 Oceanic-mild & wet (Cfb)	139	Ramalina farinacea	Trebouxia jamesii	Tor Tonsberg
X9k	Norway (summer) 6a	Norway	Summer	5a Subatlantic, Central European	Temperate (Oceanic)	Boreal	North	Norway_Summer	Sorbus meinichii	188	4	60° 23' 44.1"N, 5° 23' 4.4"E	Cfb	G3 Oceanic-mild & wet (Cfb)	140	Ramalina farinacea	Trebouxia jamesii	Tor Tonsberg
X9l	Norway (summer) 6b	Norway	Summer	5a Subatlantic, Central European	Temperate (Oceanic)	Boreal	North	Norway_Summer	Sorbus meinichii	188	4	60° 23' 44.1"N, 5° 23' 4.4"E	Cfb	G3 Oceanic-mild & wet (Cfb)	140	Ramalina farinacea	Trebouxia jamesii	Tor Tonsberg
X10a	Estonia (winter) 1a	Estonia	Winter	5c Hemiboreal Baltic, Central European	Temperate (Continental)	Boreal	North	Estonia_Winter	Salix sp.	100	42	57° 45' 4.0"N, 27° 21' 58.7"E	Dfb	G1 Cold continental winter (Dfb-winter)	19	Ramalina farinacea	Trebouxia jamesii	Kristiina Mark
X10b	Estonia (winter) 1b	Estonia	Winter	5c Hemiboreal Baltic, Central European	Temperate (Continental)	Boreal	North	Estonia_Winter	Salix sp.	100	42	57° 45' 4.0"N, 27° 21' 58.7"E	Dfb	G1 Cold continental winter (Dfb-winter)	19	Ramalina farinacea	Trebouxia jamesii	Kristiina Mark
X10c	Estonia (winter) 2a	Estonia	Winter	5c Hemiboreal Baltic, Central European	Temperate (Continental)	Boreal	North	Estonia_Winter	Salix sp.	100	42	57° 45' 4.0"N, 27° 21' 58.7"E	Dfb	G1 Cold continental winter (Dfb-winter)	20	Ramalina farinacea	Trebouxia jamesii	Kristiina Mark
X10d	Estonia (winter) 2b	Estonia	Winter	5c Hemiboreal Baltic, Central European	Temperate (Continental)	Boreal	North	Estonia_Winter	Salix sp.	100	42	57° 45' 4.0"N, 27° 21' 58.7"E	Dfb	G1 Cold continental winter (Dfb-winter)	20	Ramalina farinacea	Trebouxia jamesii	Kristiina Mark
X10e	Estonia (winter) 3a	Estonia	Winter	5c Hemiboreal Baltic, Central European	Temperate (Continental)	Boreal	North	Estonia_Winter	Salix sp.	100	42	57° 45' 4.0"N, 27° 21' 58.7"E	Dfb	G1 Cold continental winter (Dfb-winter)	21	Ramalina farinacea	Trebouxia jamesii	Kristiina Mark
X10f	Estonia (winter) 3b	Estonia	Winter	5c Hemiboreal Baltic, Central European	Temperate (Continental)	Boreal	North	Estonia_Winter	Salix sp.	100	42	57° 45' 4.0"N, 27° 21' 58.7"E	Dfb	G1 Cold continental winter (Dfb-winter)	21	Ramalina farinacea	Trebouxia jamesii	Kristiina Mark
X10g	Estonia (winter) 4a	Estonia	Winter	5c Hemiboreal Baltic, Central European	Temperate (Continental)	Boreal	North	Estonia_Winter	Salix sp.	100	42	57° 45' 4.0"N, 27° 21' 58.7"E	Dfb	G1 Cold continental winter (Dfb-winter)	22	Ramalina farinacea	Trebouxia jamesii	Kristiina Mark
X10h	Estonia (winter) 4b	Estonia	Winter	5c Hemiboreal Baltic, Central European	Temperate (Continental)	Boreal	North	Estonia_Winter	Salix sp.	100	42	57° 45' 4.0"N, 27° 21' 58.7"E	Dfb	G1 Cold continental winter (Dfb-winter)	22	Ramalina farinacea	Trebouxia jamesii	Kristiina Mark
X10i	Estonia (winter) 5a	Estonia	Winter	5c Hemiboreal Baltic, Central European	Temperate (Continental)	Boreal	North	Estonia_Winter	Salix sp.	100	42	57° 45' 4.0"N, 27° 21' 58.7"E	Dfb	G1 Cold continental winter (Dfb-winter)	23	Ramalina farinacea	Trebouxia jamesii	Kristiina Mark
X10j	Estonia (winter) 5b	Estonia	Winter	5c Hemiboreal Baltic, Central European	Temperate (Continental)	Boreal	North	Estonia_Winter	Salix sp.	100	42	57° 45' 4.0"N, 27° 21' 58.7"E	Dfb	G1 Cold continental winter (Dfb-winter)	23	Ramalina farinacea	Trebouxia jamesii	Kristiina Mark
X10k	Estonia (winter) 6a	Estonia	Winter	5c Hemiboreal Baltic, Central European	Temperate (Continental)	Boreal	North	Estonia_Winter	Salix sp.	100	42	57° 45' 4.0"N, 27° 21' 58.7"E	Dfb	G1 Cold continental winter (Dfb-winter)	24	Ramalina farinacea	Trebouxia jamesii	Kristiina Mark
X10l	Estonia (winter) 6b	Estonia	Winter	5c Hemiboreal Baltic, Central European	Temperate (Continental)	Boreal	North	Estonia_Winter	Salix sp.	100	42	57° 45' 4.0"N, 27° 21' 58.7"E	Dfb	G1 Cold continental winter (Dfb-winter)	24	Ramalina farinacea	Trebouxia jamesii	Kristiina Mark
X11a	Estonia (summer) 1a	Estonia	Summer	5c Hemiboreal Baltic, Central European	Temperate (Continental)	Boreal	North	Estonia_Summer	Salix sp.	100	42	57° 45' 4.0"N, 27° 21' 58.7"E	Dfb	G2 Warm continental summer (Dfb-summer)	96	Ramalina farinacea	Trebouxia jamesii	Kristiina Mark
X11b	Estonia (summer) 1b	Estonia	Summer	5c Hemiboreal Baltic, Central European	Temperate (Continental)	Boreal	North	Estonia_Summer	Salix sp.	100	42	57° 45' 4.0"N, 27° 21' 58.7"E	Dfb	G2 Warm continental summer (Dfb-summer)	96	Ramalina farinacea	Trebouxia jamesii	Kristiina Mark
X11c	Estonia (summer) 2a	Estonia	Summer	5c Hemiboreal Baltic, Central European	Temperate (Continental)	Boreal	North	Estonia_Summer	Salix sp.	100	42	57° 45' 4.0"N, 27° 21' 58.7"E	Dfb	G2 Warm continental summer (Dfb-summer)	97	Ramalina farinacea	Trebouxia jamesii	Kristiina Mark
X11d	Estonia (summer) 2b	Estonia	Summer	5c Hemiboreal Baltic, Central European	Temperate (Continental)	Boreal	North	Estonia_Summer	Salix sp.	100	42	57° 45' 4.0"N, 27° 21' 58.7"E	Dfb	G2 Warm continental summer (Dfb-summer)	97	Ramalina farinacea	Trebouxia jamesii	Kristiina Mark
X11e	Estonia (summer) 3a	Estonia	Summer	5c Hemiboreal Baltic, Central European	Temperate (Continental)	Boreal	North	Estonia_Summer	Salix sp.	100	42	57° 45' 4.0"N, 27° 21' 58.7"E	Dfb	G2 Warm continental summer (Dfb-summer)	98	Ramalina farinacea	Trebouxia jamesii	Kristiina Mark
X11f	Estonia (summer) 3b	Estonia	Summer	5c Hemiboreal Baltic, Central European	Temperate (Continental)	Boreal	North	Estonia_Summer	Salix sp.	100	42	57° 45' 4.0"N, 27° 21' 58.7"E	Dfb	G2 Warm continental summer (Dfb-summer)	98	Ramalina farinacea	Trebouxia jamesii	Kristiina Mark
X11g	Estonia (summer) 4a	Estonia	Summer	5c Hemiboreal Baltic, Central European	Temperate (Continental)	Boreal	North	Estonia_Summer	Salix sp.	100	42	57° 45' 4.0"N, 27° 21' 58.7"E	Dfb	G2 Warm continental summer (Dfb-summer)	99	Ramalina farinacea	Trebouxia jamesii	Kristiina Mark
X11h	Estonia (summer) 4b	Estonia	Summer	5c Hemiboreal Baltic, Central European	Temperate (Continental)	Boreal	North	Estonia_Summer	Salix sp.	100	42	57° 45' 4.0"N, 27° 21' 58.7"E	Dfb	G2 Warm continental summer (Dfb-summer)	99	Ramalina farinacea	Trebouxia jamesii	Kristiina Mark
X11i	Estonia (summer) 5a	Estonia	Summer	5c Hemiboreal Baltic, Central European	Temperate (Continental)	Boreal	North	Estonia_Summer	Salix sp.	100	42	57° 45' 4.0"N, 27° 21' 58.7"E	Dfb	G2 Warm continental summer (Dfb-summer)	100	Ramalina farinacea	Trebouxia jamesii	Kristiina Mark
X11j	Estonia (summer) 5b	Estonia	Summer	5c Hemiboreal Baltic, Central European	Temperate (Continental)	Boreal	North	Estonia_Summer	Salix sp.	100	42	57° 45' 4.0"N, 27° 21' 58.7"E	Dfb	G2 Warm continental summer (Dfb-summer)	100	Ramalina farinacea	Trebouxia jamesii	Kristiina Mark
X11k	Estonia (summer) 6a	Estonia	Summer	5c Hemiboreal Baltic, Central European	Temperate (Continental)	Boreal	North	Estonia_Summer	Salix sp.	100	42	57° 45' 4.0"N, 27° 21' 58.7"E	Dfb	G2 Warm continental summer (Dfb-summer)	101	Ramalina farinacea	Trebouxia jamesii	Kristiina Mark
X11l	Estonia (summer) 6b	Estonia	Summer	5c Hemiboreal Baltic, Central European	Temperate (Continental)	Boreal	North	Estonia_Summer	Salix sp.	100	42	57° 45' 4.0"N, 27° 21' 58.7"E	Dfb	G2 Warm continental summer (Dfb-summer)	101	Ramalina farinacea	Trebouxia jamesii	Kristiina Mark
X12a	Finland (winter) 1a	Finland	Winter	5c Hemiboreal Baltic, Central European	Temperate (Continental)	Boreal	North	Finland_Winter	Quercus robur	5	1	60,0411N 24,4168E	Dfb	G1 Cold continental winter (Dfb-winter)	27	Ramalina farinacea	Trebouxia jamesii	Leena Myllis
X12b	Finland (winter) 1b	Finland	Winter	5c Hemiboreal Baltic, Central European	Temperate (Continental)	Boreal	North	Finland_Winter	Quercus robur	5	1	60,0411N 24,4168E	Dfb	G1 Cold continental winter (Dfb-winter)	27	Ramalina farinacea	Trebouxia jamesii	Leena Myllis
X12c	Finland (winter) 2a	Finland	Winter	5c Hemiboreal Baltic, Central European	Temperate (Continental)	Boreal	North	Finland_Winter	Quercus robur	5	1	60,0411N 24,4168E	Dfb	G1 Cold continental winter (Dfb-winter)	28	Ramalina farinacea	Trebouxia jamesii	Leena Myllis
X12d	Finland (winter) 2b	Finland	Winter	5c Hemiboreal Baltic, Central European	Temperate (Continental)	Boreal	North	Finland_Winter	Quercus robur	5	1	60,0411N 24,4168E	Dfb	G1 Cold continental winter (Dfb-winter)	28	Ramalina farinacea	Trebouxia jamesii	Leena Myllis
X12e	Finland (winter) 3a	Finland	Winter	5c Hemiboreal Baltic, Central European	Temperate (Continental)	Boreal	North	Finland_Winter	Quercus robur	5	1	60,0411N 24,4168E	Dfb	G1 Cold continental winter (Dfb-winter)	29	Ramalina farinacea	Trebouxia jamesii	Leena Myllis
X12f	Finland (winter) 3b	Finland	Winter	5c Hemiboreal Baltic, Central European	Temperate (Continental)	Boreal	North	Finland_Winter	Quercus robur	5	1	60,0411N 24,4168E	Dfb	G1 Cold continental winter (Dfb-winter)	29	Ramalina farinacea	Trebouxia jamesii	Leena Myllis
X12g	Finland (winter) 4a	Finland	Winter	5c Hemiboreal Baltic, Central European	Temperate (Continental)	Boreal	North	Finland_Winter	Quercus robur	5	1	60,0411N 24,4168E	Dfb	G1 Cold continental winter (Dfb-winter)	30	Ramalina farinacea	Trebouxia jamesii	Leena Myllis
X12h	Finland (winter) 4b	Finland	Winter	5c Hemiboreal Baltic, Central European	Temperate (Continental)	Boreal	North	Finland_Winter	Quercus robur	5	1	60,0411N 24,4168E	Dfb	G1 Cold continental winter (Dfb-winter)	30	Ramalina farinacea	Trebouxia jamesii	Leena Myllis
X12i	Finland (winter) 5a	Finland	Winter	5c Hemiboreal Baltic, Central European	Temperate (Continental)	Boreal	North	Finland_Winter	Quercus robur	5	1	60,0411N 24,4168E	Dfb	G1 Cold continental winter (Dfb-winter)	31	Ramalina farinacea	Trebouxia jamesii	Leena Myllis
X12j	Finland (winter) 5b	Finland	Winter	5c Hemiboreal Baltic, Central European	Temperate (Continental)	Boreal	North	Finland_Winter	Quercus robur	5	1	60,0411N 24,4168E	Dfb	G1 Cold continental winter (Dfb-winter)	31	Ramalina farinacea	Trebouxia jamesii	Leena Myllis
X12k	Finland (winter) 6a	Finland	Winter	5c Hemiboreal Baltic, Central European	Temperate (Continental)	Boreal	North	Finland_Winter	Quercus robur	5	1	60,0411N 24,4168E	Dfb	G1 Cold continental winter (Dfb-winter)	32	Ramalina farinacea	Trebouxia jamesii	Leena Myllis
X12l	Finland (winter) 6b	Finland	Winter	5c Hemiboreal Baltic, Central European	Temperate (Continental)	Boreal	North	Finland_Winter	Quercus robur	5	1	60,0411N 24,4168E	Dfb	G1 Cold continental winter (Dfb-winter)	32	Ramalina farinacea	Trebouxia jamesii	Leena Myllis
X13a	Finland (summer) 1a	Finland	Summer	5c Hemiboreal Baltic, Central European	Temperate (Continental)	Boreal	North	Finland_Summer	Quercus robur	5	1	60°2'28.0"N, 22° 25'0.5"E	Dfb	G2 Warm continental summer (Dfb-summer)	87	Ramalina farinacea	Trebouxia jamesii	Leena Myllis
X13b	Finland (summer) 1b	Finland	Summer	5c Hemiboreal Baltic, Central European	Temperate (Continental)	Boreal	North	Finland_Summer	Quercus robur	5	1	60°2'28.0"N, 22° 25'0.5"E	Dfb	G2 Warm continental summer (Dfb-summer)	87	Ramalina farinacea	Trebouxia jamesii	Leena Myllis
X13c	Finland (summer) 2a	Finland	Summer	5c Hemiboreal Baltic, Central European	Temperate (Continental)	Boreal	North	Finland_Summer	Quercus robur	5	1	60°2'28.0"N, 22° 25'0.5"E	Dfb	G2 Warm continental summer (Dfb-summer)	88	Ramalina farinacea	Trebouxia jamesii	Leena Myllis
X13d	Finland (summer) 2b	Finland	Summer	5c Hemiboreal Baltic, Central European	Temperate (Continental)	Boreal	North	Finland_Summer	Quercus robur	5	1	60°2'28.0"N, 22° 25'0.5"E	Dfb	G2 Warm continental summer (Dfb-summer)	88	Ramalina farinacea	Trebouxia jamesii	Leena Myllis
X13e	Finland (summer) 3a	Finland	Summer	5c Hemiboreal Baltic, Central European	Temperate (Continental)	Boreal	North	Finland_Summer	Quercus robur	5	1	60°2'28.0"N, 22° 25'0.5"E	Dfb	G2 Warm continental summer (Dfb-summer)	89	Ramalina farinacea	Trebouxia jamesii	Leena Myllis
X13f	Finland (summer) 3b	Finland	Summer	5c Hemiboreal Baltic, Central European	Temperate (Continental)	Boreal	North	Finland_Summer	Quercus robur	5	1	60°2'28.0"N, 22° 25'0.5"E	Dfb	G2 Warm continental summer (Dfb-summer)	89	Ramalina farinacea	Trebouxia jamesii	Leena Myllis
X13g	Finland (summer) 4a	Finland	Summer	5c Hemiboreal Baltic, Central European	Temperate (Continental)	Boreal	North	Finland_Summer	Quercus robur	5	1	60°2'28.0"N, 22° 25'0.5"E	Dfb	G2 Warm continental summer (Dfb-summer)	90	Ramalina farinacea	Trebouxia jamesii	Leena Myllis
X13h	Finland (summer) 4b	Finland	Summer	5c Hemiboreal Baltic, Central European	Temperate (Continental)	Boreal	North	Finland_Summer	Quercus robur	5	1	60°2'28.0"N, 22° 25'0.5"E	Dfb	G2 Warm continental summer (Dfb-summer)	90	Ramalina farinacea	Trebouxia jamesii	Leena Myllis
X13i	Finland (summer) 5a	Finland	Summer	5c Hemiboreal Baltic, Central European	Temperate (Continental)	Boreal	North	Finland_Summer	Quercus robur	5	1	60°2'28.0"N, 22° 25'0.5"E	Dfb	G2 Warm continental summer (Dfb-summer)	91	Ramalina farinacea	Trebouxia jamesii	Leena Myllis
X13j	Finland (summer) 5b	Finland	Summer	5c Hemiboreal Baltic, Central European	Temperate (Continental)	Boreal	North	Finland_Summer	Quercus robur	5	1	60°2'28.0"N, 22° 25'0.5"E	Dfb	G2 Warm continental summer (Dfb-summer)	91	Ramalina farinacea	Trebouxia jamesii	Leena Myllis
X13k	Finland (summer) 6a	Finland	Summer	5c Hemiboreal Baltic, Central European	Temperate (Continental)	Boreal	North	Finland_Summer	Quercus robur	5	1	60°2'28.0"N, 22° 25'0.5"E	Dfb	G2 Warm continental summer (Dfb-summer)	92	Ramalina farinacea	Trebouxia jamesii	Leena Myllis
X13l	Finland (summer) 6b	Finland	Summer	5c Hemiboreal Baltic, Central European	Temperate (Continental)	Boreal	North	Finland_Summer	Quercus robur	5	1	60°2'28.0"N, 22° 25'0.5"E	Dfb	G2 Warm continental summer (Dfb-summer)	92	Ramalina farinacea	Trebouxia jamesii	Leena Myllis
