# Supplementary material for: Poikilohydria, polyols, and homeoviscosity: lichen metabolomic remodeling across environmental gradients
Source: Front Plant Sci. 2026 May 4;17:1792494. doi: 10.3389/fpls.2026.1792494 (PMC13180806; doi:10.3389/fpls.2026.1792494)
Supplement: Supplementary file 4 [file Table2.xlsx]

## Sheet: Norm metabolites
Compound name	IUPAC name (PubChem)	Estonia (winter)	Estonia (summer)	Finland (winter)	Finland (summer)	Sweden (winter)	Sweden (summer)	Spain (winter)	Spain (summer)	Czech R. (winter)	Czech R. (summer)	Norway (winter)	Norway (summer)
(1,1-Dioxido-2,3-dihydro-3-thienyl)acetic acid	2-(1,1-dioxo-2,3-dihydrothiophen-3-yl)acetic acid						154280	159044	174977
1-Eicosanol	icosan-1-ol				347351		174893	282637	345343		389689	229770	337048
1-Monopalmitin	2,3-dihydroxypropyl hexadecanoate	3.01025e+06	2.29565e+06	1.07396e+06	1.85702e+06		404511	668229	532285	1.41907e+06	1.51617e+06	1.34187e+06	1.46928e+06
1,3-Cyclohexanedicarboxylic acid	cyclohexane-1,3-dicarboxylic acid	360139	1.9325e+06	2.01529e+06	1.97824e+06	501063	348023	1.10955e+06	1.7027e+06	1.58639e+06		822612	1.14764e+06
12-hydroxydodecenoic acid	12-hydroxydodecenoic acid	1.24251e+06	3.85405e+06		2.21661e+06	3.51063e+06	2.11368e+06	3.75284e+06	3.72055e+06	2.33564e+06	2.8668e+06	3.07403e+06	3.27317e+06
1H-Indene-1-carboxylic acid, 1-ethyl-2,3-dihydro-3,3-dimethyl-, methyl ester	methyl 1-ethyl-3,3-dimethyl-2,3-dihydro-1H-indene-1-carboxylate					226332	257715
2-Aminooctanoic acid	2-aminooctanoic acid						204365	511572	409218
2-Butene-1,4-diol	but-2-ene-1,4-diol		3.24408e+06	3.10084e+06	1.12557e+06	172493	1.37352e+06	722086	1.01485e+06	1.2747e+06		848790	1.074e+06
2-Thiophenethiol	thiophene-2-thiol					359304	188885	483731	718565
2-Tridecanol	tridecan-2-ol		309198	329139				301930		582168	319944		270736
2-α-Mannobiose	(3S,4S,5S,6R)-6-(hydroxymethyl)-3-[(2R,3S,4S,5S,6R)-3,4,5-trihydroxy-6-(hydroxymethyl)oxan-2-yl]oxyoxane-2,4,5-triol	834000	814625	374550	639262		341445		926257		956241	364184	323297
2,2-Bis(4-hydroxy-3-methylphenyl)-4-methylpentane	4-[2-(4-hydroxy-3-methylphenyl)-4-methylpentan-2-yl]-2-methylphenol	521926	990856		636124		3.78421e+06		485410			257848	369302
2,3,4-Trihydroxybenzophenone	phenyl-(2,3,4-trihydroxyphenyl)methanone	1.72802e+06	5.1566e+06
2,3,4-Trihydroxybutanoic acid	2,3,4-trihydroxybutanoic acid	640477	423181	241779	551601	222650	294549	388258		151572	151570		113773
2,4-Di-tert-butylphenol	2,4-di-tert-butylphenol	128346					130767		224561	311750	316554		63574.2
3-Hydroxydodecanedioic acid	3-hydroxydodecanedioic acid	355939	1.56335e+06			615693	978081	2.83184e+06	3.63997e+06	2.48666e+06	3.8533e+06	1.46067e+06	2.2097e+06
3-Tetradecanol	tetradecan-3-ol				310861							276660
3-α-Mannobiose	(3S,4S,5R,6R)-6-(hydroxymethyl)-4-[(2R,3S,4S,5S,6R)-3,4,5-trihydroxy-6-(hydroxymethyl)oxan-2-yl]oxyoxane-2,3,5-triol	2.04943e+06	1.74029e+06	432127	1.30372e+06	445558	710015	1.29792e+06	3.99003e+06				625873
4-Amino-8-(hydroxymethyl)-6a,7,8,9a-tetrahydro-5H-furo[3',2':4,5]imidazo[1,2-e]purin-7-ol	4-amino-8-(hydroxymethyl)-6a,7,8,9a-tetrahydro-5H-furo[3′,2′:4,5]imidazo[1,2-e]purin-7-ol					2.61527e+06	5.97869e+06	1.07552e+07
4-Aminobutanoic acid	4-aminobutanoic acid	871659	4.29671e+06	694081	1.76066e+06	371526	758051	662177	890345	970246	2.34074e+06	801885	3.02756e+06
4-Anilino-1H-1,2,3-triazole-5-carboxylic acid	4-anilino-1H-1,2,3-triazole-5-carboxylic acid					534544	2.33749e+06		1.96851e+06
4-Methylvaleric acid	4-methylpentanoic acid							407739
4-Octanol	octan-4-ol		1.1678e+06	1.2038e+06	1.88804e+06	3.50456e+06	2.54216e+06	232861	985115	226189	713525	1.06256e+06	1.17453e+06
5-Aminohexane-1,2,3,4,6-Pentol	5-aminohexane-1,2,3,4,6-pentol	7.77484e+06	2.7373e+06	1.83093e+06	4.03767e+06	981784	1.32169e+06	1.40219e+06	3.26133e+06	2.2253e+06	3.71709e+06	1.22304e+06	1.22918e+06
5-tert-butyl-2,4-dihydroxybenzophenone	(5-tert-butyl-2,4-dihydroxyphenyl)-phenylmethanone	1.21477e+06	1.44113e+06		1.38266e+06
5-Tridecanol	tridecan-5-ol		3.26701e+06	2.27509e+06	483500		2.53099e+06	145651		1.36902e+06	2.16532e+06	225306	700725
8-Methylnonadecane-1,2-diol	8-methylnonadecane-1,2-diol				535051					470467	534890	653900	643239
9,12-Octadecadienoic acid	octadeca-9,12-dienoic acid	4.0095e+06	4.00512e+06	3.2827e+06	2.57191e+06	1.35477e+06	1.35597e+06	1.89043e+06	1.36977e+06	1.78931e+06	1.82896e+06	471931	998712
Acenaphthylene	acenaphthylene	226823	215768					218249					139428
Acetamide	acetamide		122985
Acetin	2,3-dihydroxypropyl acetate		707242	806724	1.31524e+06	2.06708e+06	843060	539974	364520		897977	283194	356483
Alanine	2-aminopropanoic acid	233382	371223	383865	382466	133338	119998	184860	293814	191168	156190	165810	151918
Allose	(3R,4R,5S,6R)-6-(hydroxymethyl)oxane-2,3,4,5-tetrol	2.94504e+06	1.97797e+06			443886		237823	568377
Arabinonic acid, 1,4-lactone	(3R,4R,5S)-3,4-dihydroxy-5-(hydroxymethyl)oxolan-2-one		271822	183520				186214			152327	155027	199317
Arabinose	(3R,4S,5S)-oxane-2,3,4,5-tetrol		524117	158807			1.73836e+06	258882	912027	156858	508472		319974
Arabitol	(2R,4R)-pentane-1,2,3,4,5-pentol	2.99037e+08	2.20872e+08	2.45412e+08	2.03588e+08	1.32698e+08	1.21643e+08	1.46045e+08	1.50557e+08	1.16137e+08	1.16212e+08	1.17024e+08	1.44431e+08
Arachidonic acid	(5Z,8Z,11Z,14Z)-icosa-5,8,11,14-tetraenoic acid		284823	313601		117872		151798					90230.2
Aucubin	(2S,3R,4S,5S,6R)-2-[[(1S,4aR,5S,7aS)-5-hydroxy-7-(hydroxymethyl)-1,4a,5,7a-tetrahydrocyclopenta[c]pyran-1-yl]oxy]-6-(hydroxymethyl)oxane-3,4,5-triol					436038	329914	284097	394795	1.70884e+06	1.1488e+06
Cadaverine	pentane-1,5-diamine		294112				249821	251306	295273
Cellobiose	(2R,3S,4S,5R,6S)-2-(hydroxymethyl)-6-[(2R,3S,4R,5R)-4,5,6-trihydroxy-2-(hydroxymethyl)oxan-3-yl]oxyoxane-3,4,5-triol	669041	2.82938e+06	1.87888e+06	5.53152e+06	2.4263e+06	2.94146e+06	1.90912e+06	1.78349e+06	2.00726e+06	3.70387e+06	2.3769e+06	3.01985e+06
Citric acid	2-hydroxypropane-1,2,3-tricarboxylic acid	2.18549e+06	1.19971e+06	323847	1.23894e+06	850748	610748	596594	765663	1.44695e+06	2.11323e+06	375980	373757
Cyclohexane, 1,3,5-triphenyl-	1,3,5-triphenylcyclohexane		673818	815317
Dulcitol	(2R,3S,4R,5S)-hexane-1,2,3,4,5,6-hexol	793365	190643		205537				291303		239512	99644.8	214280
Eicosapentaenoic Acid	(5E,8E,11E,14E,17E)-icosa-5,8,11,14,17-pentaenoic acid	937642	682320		324493	158138
Erythritol	(2S,3R)-butane-1,2,3,4-tetrol	861419	3.48128e+06	279771	470829	6.0252e+06	1.24127e+06	1.70095e+06	310161	6.20881e+06	421575	3.30202e+06	1.07567e+06
Ethyl α-ᴅ-glucopyranoside	(3R,4S,5S,6R)-2-ethoxy-6-(hydroxymethyl)oxane-3,4,5-triol		1.41501e+06	2.67925e+06	800917	544584		853815	1.52884e+06			574992	830570
Ethylmalonate	2-ethylpropanedioic acid					2.13885e+06	1.68952e+06	840866	1.82569e+06				931560
Fructose	(3S,4R,5R)-2-(hydroxymethyl)oxane-2,3,4,5-tetrol	3.54843e+06	1.43698e+06	2.12174e+06	1.39236e+06	675925	782683	636636		979459	1.321e+06	368037	497325
Galactose	(3R,4S,5R,6R)-6-(hydroxymethyl)oxane-2,3,4,5-tetrol	349036	522656	621796	720686	451454	2.06949e+06	179287	620295	1.40775e+06	300177	498828	345694
Gluconolactone	(3R,4S,5S,6R)-3,4,5-trihydroxy-6-(hydroxymethyl)oxan-2-one	635073	1.14217e+06	712305
Glucose	(3R,4S,5S,6R)-6-(hydroxymethyl)oxane-2,3,4,5-tetrol	257151	801619	1.83152e+06	1.55693e+06	367653	925221	510986	257173	1.01385e+06	1.14681e+06	1.08518e+06	1.31631e+06
Glutamic acid	2-aminopentanedioic acid	4.96665e+06	1.89812e+06	1.36686e+06	2.49786e+06	1.17616e+06	900798	1.64331e+06	2.63216e+06	463641	983612	1.75146e+06	388260
Glyceric acid	2,3-dihydroxypropanoic acid	301197	197038	190720						144353
Glycerol	propane-1,2,3-triol	5.91879e+06	6.20098e+06	4.82265e+06	4.05023e+06	1.53292e+06	1.63068e+06	1.35038e+06	1.23364e+06	4.1606e+06	3.59298e+06	1.55522e+06	1.89819e+06
Glycerol monostearate	2,3-dihydroxypropyl octadecanoate	2.44437e+06	1.64077e+06	1.00705e+06	1.93199e+06		175120		321099	476150	397153	1.00186e+06	1.40645e+06
Glyceryl-glucoside	2-(1,3-dihydroxypropan-2-yloxy)-6-(hydroxymethyl)oxane-3,4,5-triol	9.27068e+06	2.87329e+06	3.31955e+06	464732	730010	1.17394e+06	988910	1.2895e+06			307206	440289
Glycine	2-aminoacetic acid	82191	149274				76159.4						93122.2
Gulonic acid, γ-lactone	(3R,4S,5S)-5-[(1R)-1,2-dihydroxyethyl]-3,4-dihydroxyoxolan-2-one	340869	371231	344922	391991	228151					274164	192512	261336
Hexadecanoic acid	hexadecanoic acid	2.65952e+06	1.91814e+06	1.33739e+06	1.27517e+06	1.60612e+06	1.13365e+06	1.84427e+06	1.52482e+06	947301	1.00668e+06	375665	1.02544e+06
Inositol	cyclohexane-1,2,3,4,5,6-hexol	2.25696e+06	1.67804e+06	823468	1.00395e+06	434288	649104	778608	1.31923e+06	510581	614529	750842	796605
Lactic acid	2-hydroxypropanoic acid	259113	263878	220010	198671	488613	406377	297133	230847	163915	150834	207569	174111
Lactose	(2R,3R,4S,5R,6S)-2-(hydroxymethyl)-6-[(2R,3S,4R,5R)-4,5,6-trihydroxy-2-(hydroxymethyl)oxan-3-yl]oxyoxane-3,4,5-triol	6.62306e+06	1.00045e+07	645389	606660	3.72344e+06	2.7833e+06	2.16968e+06	3.4397e+06	1.4354e+06	2.16761e+06	793650	482322
Cyclic diacylhydrazide	cyclic diacylhydrazide	9.19727e+06	8.6774e+06
Lyxose	(2S,3S,4R)-2,3,4,5-tetrahydroxypentanal	925525	1.07822e+06	736889	2.02906e+06	4.54966e+06	481019	1.11946e+06	861319	834534	1.52118e+06	591928	367268
Malic acid	2-hydroxybutanedioic acid	427973		375587	290730	267915	332293	187672
Maltose	(2R,3S,4S,5R,6R)-2-(hydroxymethyl)-6-[(2R,3S,4R,5R)-4,5,6-trihydroxy-2-(hydroxymethyl)oxan-3-yl]oxyoxane-3,4,5-triol	3.83834e+06	3.26046e+06		3.04849e+06	1.15013e+06	1.24506e+06	1.53743e+06	4.31304e+06			1.47793e+06	1.58445e+06
Mannitol	(2R,3R,4R,5R)-hexane-1,2,3,4,5,6-hexol	961908	4.03168e+06	1.00191e+07	276633	2.56053e+06	4.11358e+06	2.02081e+06	7.00118e+06	2.9737e+06	9.47222e+06	6.81433e+06	1.38425e+06
Mannose	(3S,4S,5S,6R)-6-(hydroxymethyl)oxane-2,3,4,5-tetrol	149586	375939	179941		344944			587578	290575	566851	51341.4
Methyl galactoside	(2R,3R,4S,5R,6R)-2-(hydroxymethyl)-6-methoxyoxane-3,4,5-triol	322421	310077	614276		724488	441459	446109	478826	500855	1.06228e+06	163861	356527
Myristic acid	tetradecanoic acid		475472			898367		420636		1.27623e+06	856971
N-(2-hydroxyethyl)acetamide	N-(2-hydroxyethyl)acetamide					2.87594e+06	2.60231e+06	3.33165e+06	2.58078e+06
Oleic acid	(Z)-octadec-9-enoic acid	6.08181e+06	4.11427e+06	2.33653e+06	2.4713e+06	1.58213e+06	1.26748e+06	806482	1.14948e+06	1.72694e+06	1.62309e+06	515277	1.52262e+06
Phosphoric acid	phosphoric acid	3.89166e+06	1.71194e+06	1.30943e+06	2.1471e+06	643923	777473	222765	577261	1.06638e+06	1.06205e+06	599801	577713
Proline	pyrrolidine-2-carboxylic acid	4.27133e+06	3.05338e+06	1.17291e+06	1.28013e+06	692444	282966	1.72695e+06	1.48714e+06	468206	1.90129e+06	608423	738292
Pyroglutamic acid	5-oxopyrrolidine-2-carboxylic acid	4.8956e+06	2.72929e+06	711791	2.8975e+06	1.04477e+06	1.9926e+06	3.12924e+06	2.88457e+06	1.32682e+06	2.47067e+06	2.27643e+06	749510
Pyruvic acid	2-oxopropanoic acid		724902	798317	1.1437e+06			702212	490954	131925	151270		384833
Ribitol	(2R,4S)-pentane-1,2,3,4,5-pentol	1.30926e+08	8.88164e+07	1.12787e+08	8.68729e+07	3.42972e+07	3.58446e+07	6.27171e+07	7.09245e+07	3.28796e+07	3.70739e+07	2.27077e+07	4.36795e+07
Ribonic acid	(2R,3R,4R)-2,3,4,5-tetrahydroxypentanoic acid	299304	624668		344027		155621		191073	239729	416621	169089	472455
Ribose	(3R,4R,5R)-oxane-2,3,4,5-tetrol		2.28522e+06	264715				1.13949e+06				88191.5
Serine	2-amino-3-hydroxypropanoic acid	228332	202009				73303.3		190665			109638
Sorbitol	(2R,3R,4R,5S)-hexane-1,2,3,4,5,6-hexol	1.23482e+07	1.39606e+07		4.70034e+06	3.77597e+06	3.84494e+06	6.72968e+06	1.19372e+07	299767	5.25465e+06	3.42493e+06	7.84801e+06
Stearic acid	octadecanoic acid	1.56106e+06	1.08235e+06	903122	916632	1.07329e+06	1.0059e+06	1.57475e+06	1.34097e+06	795471	828799	369831	554202
Stearyl Alcohol	octadecan-1-ol	605277	293560	434879	768938	397138	546629	639405	628324	451966	658506	493496	725951
Succinic acid	butanedioic acid	249465	158199			139819	184043	175379	142473
Sucrose	(2R,3R,4S,5S,6R)-2-[(2S,3S,4S,5R)-3,4-dihydroxy-2,5-bis(hydroxymethyl)oxolan-2-yl]oxy-6-(hydroxymethyl)oxane-3,4,5-triol	2.02305e+07	8.99289e+06	1.09836e+07	1.43608e+07	7.71551e+06	8.28427e+06	1.80572e+07	2.36135e+07	7.14976e+06	9.69633e+06	8.40439e+06	8.6015e+06
Tagatofuranose	(3S,4R,5R)-2,5-bis(hydroxymethyl)oxolane-2,3,4-triol						1.96324e+06	1.49384e+06	3.25964e+06	2.69621e+06	3.38581e+06
Tagatose	(3S,4S,5R)-2-(hydroxymethyl)oxane-2,3,4,5-tetrol		544854	1.38264e+06			859048	2.09629e+06		530141
Threitol	(2R,3R)-butane-1,2,3,4-tetrol	90534.6						942045	552909				199273
Threonic acid	(2S,3R)-2,3,4-trihydroxybutanoic acid		117588			1.00409e+06	2.98034e+06						101936
Xylitol	(2R,3R,4S)-pentano-1,2,3,4,5-pentol	1.6283e+06	2.28315e+06	699175	1.74764e+06	428047	651416	642263	1.61122e+06	629135	1.01387e+06	742001	1.64401e+06
Xylulose	(3S,4R)-1,3,4,5-tetrahydroxypentan-2-one	263372	244467		323564	162220
γ-Tocopherol	(2R)-2,7,8-trimethyl-2-[(4R,8R)-4,8,12-trimethyltridecyl]-3,4-dihydrochromen-6-ol	2.24388e+06	1.15556e+06		2.48469e+06			192772					1.37413e+06

## Sheet: SD
Compound name	IUPAC name (PubChem)	SD Estonia (winter)	SD Estonia (summer)	SD Finland (winter)	SD Finland (summer)	SD Sweden (winter)	SD Sweden (summer)	SD Spain (winter)	SD Spain (summer)	SD Czech R. (winter)	SD Czech R. (summer)	SD Norway (winter)	SD Norway (summer)
(1,1-Dioxido-2,3-dihydro-3-thienyl)acetic acid	2-(1,1-dioxo-2,3-dihydrothiophen-3-yl)acetic acid						9265.1	47980.8	31048.4
1-Eicosanol	icosan-1-ol				60510.7		13987.9	13946.9	203773		932.589	79791.3	37791.2
1-Monopalmitin	2,3-dihydroxypropyl hexadecanoate	449925	1.71623e+06	206658	190457		246167	854172	304702	893858	1.48201e+06	211349	197789
1,3-Cyclohexanedicarboxylic acid	cyclohexane-1,3-dicarboxylic acid	30177.3	656709	168232	1.11726e+06	340378	37131.5	1.02343e+06	1.12413e+06	230659		931114	932512
12-hydroxydodecenoic acid	12-hydroxydodecenoic acid	803382	2.11051e+06		1.23254e+06	5.23297e+06	2.56375e+06	3.75117e+06	3.66285e+06	1.67802e+06	2.21648e+06	1.65392e+06	1.9796e+06
1H-Indene-1-carboxylic acid, 1-ethyl-2,3-dihydro-3,3-dimethyl-, methyl ester	methyl 1-ethyl-3,3-dimethyl-2,3-dihydro-1H-indene-1-carboxylate					60782.3	15764.3
2-Aminooctanoic acid	2-aminooctanoic acid						18643.9	13987.5	140548
2-Butene-1,4-diol	but-2-ene-1,4-diol		1.98887e+06	1.32582e+06	929779	17671	1.62014e+06	451074	879356	478121		682215	731943
2-Thiophenethiol	thiophene-2-thiol					265860	74816.6	36346.2	336212
2-Tridecanol	tridecan-2-ol		141594	291444				29841.3		68151.2	284866		125208
2-α-Mannobiose	(3S,4S,5S,6R)-6-(hydroxymethyl)-3-[(2R,3S,4S,5S,6R)-3,4,5-trihydroxy-6-(hydroxymethyl)oxan-2-yl]oxyoxane-2,4,5-triol	834000	814625	374550	639262		341445		926257		956241	364184	323297
2,2-Bis(4-hydroxy-3-methylphenyl)-4-methylpentane	4-[2-(4-hydroxy-3-methylphenyl)-4-methylpentan-2-yl]-2-methylphenol	375739	726820		301131		283485		33461.3			61341.6	68471.4
2,3,4-Trihydroxybenzophenone	phenyl-(2,3,4-trihydroxyphenyl)methanone	571110	76287
2,3,4-Trihydroxybutanoic acid	2,3,4-trihydroxybutanoic acid	363791	310737	42670.5	187483	107565	260187	162474		23328.5	25822.6		12186.4
2,4-Di-tert-butylphenol	2,4-di-tert-butylphenol	17579.4					1216.16		99375.9	23615.2	36882.8		513.35
3-Hydroxydodecanedioic acid	3-hydroxydodecanedioic acid	147577	1.68692e+06			199655	392644	1.17569e+06	2.47508e+06	134609	208268	223895	867688
3-Tetradecanol	tetradecan-3-ol				60927.8							42838.5
3-α-Mannobiose	(3S,4S,5R,6R)-6-(hydroxymethyl)-4-[(2R,3S,4S,5S,6R)-3,4,5-trihydroxy-6-(hydroxymethyl)oxan-2-yl]oxyoxane-2,3,5-triol	2.97587e+06	1.31839e+06	236933	1.30752e+06	159013	273352	636833	5.22612e+06				245111
4-Amino-8-(hydroxymethyl)-6a,7,8,9a-tetrahydro-5H-furo[3',2':4,5]imidazo[1,2-e]purin-7-ol	4-amino-8-(hydroxymethyl)-6a,7,8,9a-tetrahydro-5H-furo[3′,2′:4,5]imidazo[1,2-e]purin-7-ol					1.8755e+06	2.86957e+06	2.41245e+06
4-Aminobutanoic acid	4-aminobutanoic acid	374798	2.39564e+06	74906.8	1.72367e+06	141052	235541	88022.6	433010	171836	2.00274e+06	59840.1	489602
4-Anilino-1H-1,2,3-triazole-5-carboxylic acid	4-anilino-1H-1,2,3-triazole-5-carboxylic acid					181059	161347		783827
4-Methylvaleric acid	4-methylpentanoic acid							156992
4-Octanol	octan-4-ol		676590	217486	1.19689e+06	2.28273e+06	2.68243e+06	34971.8	445382	19794.8	783535	1.25231e+06	852553
5-Aminohexane-1,2,3,4,6-Pentol	5-aminohexane-1,2,3,4,6-pentol	2.54029e+06	355173	448940	601892	581842	197039	736997	451729	479340	171050	284109	144845
5-tert-butyl-2,4-dihydroxybenzophenone	(5-tert-butyl-2,4-dihydroxyphenyl)-phenylmethanone	723743	192336		619034
5-Tridecanol	tridecan-5-ol		1.36512e+06	2.65722e+06	502322		3.15628e+06	23868.7		1.16002e+06	4.52213e+06	137575	627289
8-Methylnonadecane-1,2-diol	8-methylnonadecane-1,2-diol				116973						42314.2	46961.6	235370
9,12-Octadecadienoic acid	octadeca-9,12-dienoic acid	1.51524e+06	1.62345e+06	1.29722e+06	175524	467048	831599	1.40535e+06	849533	701851	945088	217350	443537
Acenaphthylene	acenaphthylene	140522	93897.2					76346.4					3608.34
Acetamide	acetamide		27586.3
Acetin	2,3-dihydroxypropyl acetate		507279	779857	1.18257e+06	1.95754e+06	1.06759e+06	439985	176498		579861	155065	188829
Alanine	2-aminopropanoic acid	105278	143935	61607	11702.4	18202.3	10621.7	47709.4	126142	76941.7	18421.6	20169.2	29136.7
Allose	(3R,4R,5S,6R)-6-(hydroxymethyl)oxane-2,3,4,5-tetrol	1.14028e+06	33675.6			153551		34144.6	186928
Arabinonic acid, 1,4-lactone	(3R,4R,5S)-3,4-dihydroxy-5-(hydroxymethyl)oxolan-2-one		146208	3695.28				23713.4			15061.3	16313.6	33533.1
Arabinose	(3R,4S,5S)-oxane-2,3,4,5-tetrol		15385.1				576156	51239.6	86516.7	39247.7			90455.3
Arabitol	(2R,4R)-pentane-1,2,3,4,5-pentol	1.02829e+08	4.56124e+07	5.29895e+07	2.40971e+07	1.92556e+07	3.23304e+07	3.142e+07	5.57196e+07	1.03683e+07	1.47602e+07	4.39362e+07	2.19156e+07
Arachidonic acid	(5Z,8Z,11Z,14Z)-icosa-5,8,11,14-tetraenoic acid		104122	69987		13289.3		7767.77					16610
Aucubin	(2S,3R,4S,5S,6R)-2-[[(1S,4aR,5S,7aS)-5-hydroxy-7-(hydroxymethyl)-1,4a,5,7a-tetrahydrocyclopenta[c]pyran-1-yl]oxy]-6-(hydroxymethyl)oxane-3,4,5-triol					34614.3	13661.5	5163.14	134848	1.15571e+06	212909
Cadaverine	pentane-1,5-diamine		81107.8				1490.82	42745.9	16293.7
Cellobiose	(2R,3S,4S,5R,6S)-2-(hydroxymethyl)-6-[(2R,3S,4R,5R)-4,5,6-trihydroxy-2-(hydroxymethyl)oxan-3-yl]oxyoxane-3,4,5-triol	348787	2.3049e+06	708632	2.3964e+06	1.27881e+06	1.9806e+06	1.03887e+06	1.05874e+06	841031	1.98464e+06	862801	899772
Citric acid	2-hydroxypropane-1,2,3-tricarboxylic acid	1.19387e+06	143578	95058.4	292569	325055	412352	295450	439634	357024	359406	139272	123043
Cyclohexane, 1,3,5-triphenyl-	1,3,5-triphenylcyclohexane		79854	124300
Dulcitol	(2R,3S,4R,5S)-hexane-1,2,3,4,5,6-hexol	195875	55348.1						158530		30098.4	772.366	40379.2
Eicosapentaenoic Acid	(5E,8E,11E,14E,17E)-icosa-5,8,11,14,17-pentaenoic acid	497841	456045		15013.9	22544.5
Erythritol	(2S,3R)-butane-1,2,3,4-tetrol	937206	2.29357e+06	2583.92	13253.3	225523	669752	20624.5	143893	5.93753e+06	314379	3.3249e+06	663873
Ethyl α-ᴅ-glucopyranoside	(3R,4S,5S,6R)-2-ethoxy-6-(hydroxymethyl)oxane-3,4,5-triol		1.34178e+06	1.18053e+06	501099	81659.2		46391	156326			545222	506842
Ethylmalonate	2-ethylpropanedioic acid					1.57846e+06	1.90147e+06	1.02265e+06	744478				13634.2
Fructose	(3S,4R,5R)-2-(hydroxymethyl)oxane-2,3,4,5-tetrol	1.7789e+06	976950	972325	618553	370188	490826	22397.1		472804	967053	223986	125538
Galactose	(3R,4S,5R,6R)-6-(hydroxymethyl)oxane-2,3,4,5-tetrol	93044.1	252502	122958	389920	96116	314168	32131.1	453068	1.56574e+06	200656	171691	228114
Gluconolactone	(3R,4S,5S,6R)-3,4,5-trihydroxy-6-(hydroxymethyl)oxan-2-one	127401	35504.2	300330
Glucose	(3R,4S,5S,6R)-6-(hydroxymethyl)oxane-2,3,4,5-tetrol	81794.7	429796	383477	285784	132915	137418	272152	121794	811593	1.29575e+06	161734	190610
Glutamic acid	2-aminopentanedioic acid	2.09819e+06	1.37025e+06	238702	724840	322826	567478	461316	1.26685e+06	331533	791669	567837	272084
Glyceric acid	2,3-dihydroxypropanoic acid	160938	4249.54	41526.1
Glycerol	propane-1,2,3-triol	1.86735e+06	2.81805e+06	968694	752672	752624	324756	248330	501184	1.1938e+06	1.81253e+06	162212	468518
Glycerol monostearate	2,3-dihydroxypropyl octadecanoate	590910	990011	442931	911901		4124.32		94699.4	188193	78470.3	168989	535313
Glyceryl-glucoside	2-(1,3-dihydroxypropan-2-yloxy)-6-(hydroxymethyl)oxane-3,4,5-triol	5.47364e+06	1.84172e+06	1.34432e+06	169550	339790	851433	198575	678549			85529.3	109839
Glycine	2-aminoacetic acid	1286.76	44800.1				2439.17						7202.01
Gulonic acid, γ-lactone	(3R,4S,5S)-5-[(1R)-1,2-dihydroxyethyl]-3,4-dihydroxyoxolan-2-one	217957	26384.4	157915	61118.7	60348.2					75670.9	26161.8	31989.2
Hexadecanoic acid	hexadecanoic acid	956767	927119	512641	317240	1.80295e+06	262136	1.33996e+06	374269	172800	273093	213232	145130
Inositol	cyclohexane-1,2,3,4,5,6-hexol	821106	994675	361478	361391	159162	365686	351331	533471	92692.7	284583	119036	68135.5
Lactic acid	2-hydroxypropanoic acid	97965.5	215525	53808.3	16250	53777.2	226707	194046	41395.3	26659	12750.7	76203.9	31573.7
Lactose	(2R,3R,4S,5R,6S)-2-(hydroxymethyl)-6-[(2R,3S,4R,5R)-4,5,6-trihydroxy-2-(hydroxymethyl)oxan-3-yl]oxyoxane-3,4,5-triol	2.85945e+06	4.65944e+06	108728	190817	2.91494e+06	3.00663e+06	1.62261e+06	2.78084e+06	222484	1.81326e+06	299624	123815
Cyclic diacylhydrazide	cyclic diacylhydrazide	2.1612e+06	78290.5
Lyxose	(2S,3S,4R)-2,3,4,5-tetrahydroxypentanal	767640	1.04682e+06	293609	1.37793e+06		21436.1	658903	912329	529824	887387	422058	249016
Malic acid	2-hydroxybutanedioic acid	217827		99232.4	41001.8	56480.3	165062	53214.5
Maltose	(2R,3S,4S,5R,6R)-2-(hydroxymethyl)-6-[(2R,3S,4R,5R)-4,5,6-trihydroxy-2-(hydroxymethyl)oxan-3-yl]oxyoxane-3,4,5-triol	4.37527e+06	2.04755e+06		1.05816e+06	345370	1.18611e+06	1.08839e+06	2.52773e+06			489545	457886
Mannitol	(2R,3R,4R,5R)-hexane-1,2,3,4,5,6-hexol	449404	2.53816e+06	1.56487e+06	76265.5	3.27363e+06	3.77189e+06	1.80426e+06	6.81812e+06	670326	3.18813e+06	993856	2.58111e+06
Mannose	(3S,4S,5S,6R)-6-(hydroxymethyl)oxane-2,3,4,5-tetrol	84661.7	188940	80441.3		85693.8			41342	55819.4	369028	3467.67
Methyl galactoside	(2R,3R,4S,5R,6R)-2-(hydroxymethyl)-6-methoxyoxane-3,4,5-triol	116290	297687	18379.1		600462	108892	222388	325241	11027.1	381941	13634.1	381607
Myristic acid	tetradecanoic acid		12947.2			78414		13468.4		415308	43287.1
N-(2-hydroxyethyl)acetamide	N-(2-hydroxyethyl)acetamide					369904	297254	105891	191445
Oleic acid	(Z)-octadec-9-enoic acid	2.1401e+06	3.01394e+06	976045	401033	951931	373745	476242	178677	150302	745905	204170	754727
Phosphoric acid	phosphoric acid	2.46412e+06	1.36307e+06	426370	980718	239710	224204	49320.8	165887	860607	340175	74243.5	262926
Proline	pyrrolidine-2-carboxylic acid	1.52629e+06	1.66743e+06	338349	528004	370493	100801	733479	533774	246839	1.07521e+06	242184	291423
Pyroglutamic acid	5-oxopyrrolidine-2-carboxylic acid	2.65306e+06	784168	275827	302561	407107	1.28113e+06	910782	1.52995e+06	910522	2.01361e+06	640845	326845
Pyruvic acid	2-oxopropanoic acid		94756.1	622532	928921			798985	45192.7	9212.79	39584.6		320871
Ribitol	(2R,4S)-pentane-1,2,3,4,5-pentol	5.08781e+07	4.55315e+07	3.6294e+07	1.95166e+07	6.12424e+06	9.57536e+06	1.54121e+07	1.96861e+07	1.0375e+07	1.17359e+07	1.07414e+07	1.3979e+07
Ribonic acid	(2R,3R,4R)-2,3,4,5-tetrahydroxypentanoic acid	12902.8	182036		116010		75411		73720.2	2934.43	441284	73685.2	185442
Ribose	(3R,4R,5R)-oxane-2,3,4,5-tetrol		2.25445e+06	15674.2				832635				6731.64
Serine	2-amino-3-hydroxypropanoic acid	173996	101810				1784.93		16952.4			41345.7
Sorbitol	(2R,3R,4R,5S)-hexane-1,2,3,4,5,6-hexol	4.06503e+06	4.84562e+06		1.02773e+06	2.29779e+06	2.27186e+06	5.86471e+06	1.145e+07	202552	5.55514e+06	3.56033e+06	4.79341e+06
Stearic acid	octadecanoic acid	310616	434572	776284	500342	794597	390962	765745	339552	120382	162460	99106.6	45681.3
Stearyl Alcohol	octadecan-1-ol	185700	22161.3	120133	108772	160479	142623	225227	340632	184088	275920	204912	157868
Succinic acid	butanedioic acid	40528.6	74370.9			31856.3	73181.3	75196.3	12968.9
Sucrose	(2R,3R,4S,5S,6R)-2-[(2S,3S,4S,5R)-3,4-dihydroxy-2,5-bis(hydroxymethyl)oxolan-2-yl]oxy-6-(hydroxymethyl)oxane-3,4,5-triol	3.14313e+06	7.17788e+06	5.29062e+06	4.36168e+06	2.33207e+06	2.7936e+06	7.46792e+06	1.28365e+07	2.26764e+06	3.41119e+06	1.89487e+06	2.11768e+06
Tagatofuranose	(3S,4R,5R)-2,5-bis(hydroxymethyl)oxolane-2,3,4-triol						132935	255692	284576	428294	1.00351e+06
Tagatose	(3S,4S,5R)-2-(hydroxymethyl)oxane-2,3,4,5-tetrol		167141	621806				111668		278149
Threitol	(2R,3R)-butane-1,2,3,4-tetrol	13283.6						708796	78376.8				20500.7
Threonic acid	(2S,3R)-2,3,4-trihydroxybutanoic acid		8992.93			331197	1.5444e+06						15478.6
Xylitol	(2R,3R,4S)-pentano-1,2,3,4,5-pentol	713580	975495	260743	271614	134063	120995	281396	1.08078e+06	102685	369611	105820	704277
Xylulose	(3S,4R)-1,3,4,5-tetrahydroxypentan-2-one	55241.6	3698.77		71317.2	11854.6
γ-Tocopherol	(2R)-2,7,8-trimethyl-2-[(4R,8R)-4,8,12-trimethyltridecyl]-3,4-dihydrochromen-6-ol	469226	12314		173481			8175.72					672569
